# Supplementary material for: An online compendium of treatable genetic disorders
Source: Am J Med Genet C Semin Med Genet. 2020 Dec 22;187(1):48–54. doi: 10.1002/ajmg.c.31874 (PMC7986124; doi:10.1002/ajmg.c.31874)
Supplement: Supplementary file 1 — Appendix 1. Articles found in these journals were reviewed to identify content for the Rx-genes.com (https://www.rx-genes.com/) website. [file AJMG-187-48-s002.xlsx]

## Sheet: Sheet1
APPENDIX 1
Molecular Genetics and Genomic Medicine
Molecular Genetics and Genomics
Nature Biotechnology
American Journal of Medical Genetics Part C
Genetics in Medicine
Human Genetics
Neurogenetics
European Journal of Medical Genetics
JAMA Pediatrics
Molecular Genetics and Metabolism
Journal of Medical Genetics
Nature Genetics
Annals of Human Genetics
American Journal of Human Genetics
Journal of the American Medical Association
BMC Medical Genetics
BMC Medical Genomics
Clinical Genetics
Genomic Medicine
Human Genomics
Trends in Genetics
Annual Review of Genomics and Human Genetics
International Journal of Genomics
Current Genetics
Human Mutation
Molecular Genetics and Metabolism Reports
Current Neurology and Neuroscience Reports
Science
Journal of Neurogenetics
American Journal of Medical Genetics Part A
American Journal of Medical Genetics Part B
New England Journal of Medicine
Trends in Genetics
Annual Review of Genomics and Human Genetics
Neurology: Genetics
Annual Review of Genetics
Nature
Gene Therapy
Current Genetic Medicine Reports
European Journal of Human Genetics
Genetic Testing and Molecular Biomarkers
Human Molecular Genetics
Journal of Gene Medicine
Human Gene Therapy
Journal of Human Genetics
