# Supplementary material for: An online compendium of treatable genetic disorders
Source: Am J Med Genet C Semin Med Genet. 2020 Dec 22;187(1):48–54. doi: 10.1002/ajmg.c.31874 (PMC7986124; doi:10.1002/ajmg.c.31874)
Supplement: Supplementary file 2 — Appendix 2. List of the 154 medications, 3 vaccines, and 9 different blood products included in the Rx-genes.com (https://www.rx-genes.com/) website. [file AJMG-187-48-s001.xlsx]

## Sheet: Medications
Appendix 2
Medication	Vaccination	Blood Product	Name of medication/vaccination/blood product
1			ivacaftor
1			tezacaftor
1			lumacaftor
1			inhaled antibiotics
1			allopurinol
1			statin
1			granulocyte colony stimulating factor
1			Clonazepam
1			EDTA chelation therapy
1			ezetimibe
1			cholestryramine
1			sodium benzoate
1			ravicti
1			metronidazole
1			cysteamine
1			chlorophyllin
1			growth hormone
1			insulin
1			testosterone
1			etidronate
1			anti-hypertensive
1			metreleptin
1			lumasiran
1			N-carbamylglutamate
1			nitisinone
1			bezafibrate
1			phenylbutyrate
1			sirolimus
1			diazoxide
1			somatostatin analogs
1			nifedipine
1			glucagon
1			insulin-like growth factor-1
1			mTOR inhibitor
1			GLP-1 receptor antagonists
1			oral antidiabetic drugs
1			glibenclamide
1			leflunomide
1			rapamycin
1			emapalumab
1			TNF inhibitor
1			corticosteroids
		1	platelet transfusion
		1	red blood cell transfusion
1			antibacterial prophylaxis
1			antifungal prophylaxis
1			Interferon gamma
1			fludrocortisone
1			mineralocorticoid receptor antagonists
1			amiloride
1			triamterene
1			eplerenone
1			calcium channel blocker
1			clonidine
1			spironolactone
1			beta-blocker
1			antiepileptic
1			phenytoin
1			lacosamide
1			eculizumab
	1		meningococcal vaccine
	1		haemophilus influenzae vaccine
	1		pneumococcal vaccine
		1	purified C1 inhibitor concentrate
1			ecallantide
1			icatibant
1			lanadelumab
1			ezogabine
1			memantine
1			dextromethorphan
1			carbamazepine
1			stiripentol
1			perampanel
1			acetylcholine-esterase inhibitors
1			albuterol
1			salbutamol
1			fluoxetine
1			quinidine
1			3,4-diaminopyridine
1			ephedrine
1			acetazolamide
1			mexiletine
1			lamotrigine
1			quinine
1			dantrolene
1			vigabatrin
1			decarboxylase inhibitor
1			levodopa
1			dopamine agonists
1			MAO B inhibitors
1			pramipexole
1			L-threo-3,4-dihydroxyphenylserine
1			givosiran
1			hemin
1			afamelanotide
1			methyxanthine
1			valproic acid
1			cyclic pyranopterin monophosphate
1			epalrestat
1			burosumab
1			isotretinoin
1			patisiran
1			yegsedi
1			tafamidis
1			miglustat
1			ambroxol
		1	factor 8
		1	factor 9
		1	fibrinogen concentrate
1			factor XIII A-subunit
		1	fresh frozen plasma
		1	cryoprecipitate
		1	factor XIII concentrate
1			eteplirsen
1			vyondys 53
1			deferoxamine
1			mitapivat
1			growth hormone receptor antagonist
1			estrogen
1			thiazide diuretics
1			plerixafor
1			ruxolitinib
1			abatacept
1			leniolisib
1			rituximab
1			adalimumab
1			tacrolimus
1			nonsteroidal anti-inflammatory drugs
1			ofatumumab
1			angiotensin-converting enzyme inhibitor
1			febuxostat
1			volanesorsen
1			indomethacin
1			alfacalcidol
1			oxcarbazepine
1			DDAVP
1			anakinra
1			rilonacept
1			canakinumab
1			colchicine
1			inflixiimab
1			tocilizumab
1			etanercept
1			ustekinumab
1			secukinumab
1			mesalazine
1			cyclosporine
1			methotrexate
1			azathioprine
1			hydroxychloroquine
1			selumetinib
1			imatinib
1			sunitinib
1			tolvaptan
1			levothyroxine
1			tetrabenazine
1			omeprazole
1			ranirestat
1			chloroquine
1			inclisiran
1			evolocumab
1			lomitapide
1			desferrioxamine
1			baricitinib
1			deoxycytidine
1			deoxythymidine
154	3	9
